# Supplementary material for: Praecitrullus fistulosus Extract Exhibits Antidiabetic Potential by Augmenting Insulin-Signaling Cascade, GLUT-4 and IRS-1, in Streptozotocin–Nicotinamide-Induced Diabetic Rats
Source: Foods. 2025 Nov 3;14(21):3764. doi: 10.3390/foods14213764 (PMC12609042; doi:10.3390/foods14213764)
Supplement: Supplementary file 1 [file foods-14-03764-s001.zip]

Archive with 1 entries (1 files):
- foods-3869593-supplementary.jpeg
